# Supplementary material for: Impact of High-Intensity Circuit Resistance Exercise on Physical Fitness, Inflammation, and Immune Cells in Female Breast Cancer Survivors: A Randomized Control Trial
Source: Int J Environ Res Public Health. 2022 Apr 29;19(9):5463. doi: 10.3390/ijerph19095463 (PMC9102474; doi:10.3390/ijerph19095463)
Supplement: Supplementary file 1 [file ijerph-19-05463-s001.zip]

Archive with 1 entries (1 files):
- ijerph-1634418-supplementary.pdf
